# Supplementary material for: The Pandemic and Changes in the Self-Perception of Teacher Digital Competences of Infant Grade Students: A Cross Sectional Study
Source: Int J Environ Res Public Health. 2021 Apr 29;18(9):4756. doi: 10.3390/ijerph18094756 (PMC8124795; doi:10.3390/ijerph18094756)
Supplement: Supplementary file 1 [file ijerph-18-04756-s001.zip]

Archive with 1 entries (1 files):
- ijerph-1164225-supplementary.pdf
